# Supplementary material for: GCDB: a glaucomatous chemogenomics database for in silico drug discovery
Source: Database (Oxford). 2018 Oct 29;2018:bay117. doi: 10.1093/database/bay117 (PMC6204718; doi:10.1093/database/bay117)
Supplement: Supplementary Data [file bay117_supp.zip]

Archive with 2 entries (2 files):
- EDITORIAL CERTIFICATE.pdf
- supporting information.docx
